# Supplementary material for: Liquid Moisture Transport in Single and Layered Cotton Woven Fabrics
Source: Materials (Basel). 2025 May 16;18(10):2326. doi: 10.3390/ma18102326 (PMC12112796; doi:10.3390/ma18102326)
Supplement: Supplementary file 1 [file materials-18-02326-s001.zip]

Archive with 1 entries (1 files):
- materials-3604253-supplementary.pdf
